# Supplementary material for: Genome-wide association study and expression of candidate genes for Fe and Zn concentration in sorghum grains
Source: Sci Rep. 2024 Jun 3;14:12729. doi: 10.1038/s41598-024-63308-0 (PMC11148041; doi:10.1038/s41598-024-63308-0)
Supplement: Supplementary file 1 — Supplementary Information. [file 41598_2024_63308_MOESM1_ESM.xlsx]

## Sheet: Supplementary Table S1
Supplementary Table S1: Genotypes used in the study along with respective country of origin and race
Accession identifier	Country of origin	Race
IS 10302	Thailand	Caudatum
IS 1041	India	Durra
IS 10969	United States of America	Guinea-caudatum
IS 11473	Ethiopia	Caudatum
IS 1212	China	Kafir-bicolor
IS 1219	China	Guinea-bicolor
IS 12302	Zimbabwe	Caudatum
IS 1233	China	Bicolor
IS 12447	Sudan	Durra-caudatum
IS 12697	Australia	Bicolor
IS 12706	United States of America	Caudatum-bicolor
IS 12735	Yemen	Caudatum-bicolor
IS 12804	Turkey	Bicolor
IS 12883	India	Durra
IS 12937	Ethiopia	Kafir
IS 12965	Cuba	Caudatum
IS 13782	South Africa	Kafir-durra
IS 13919	South Africa	Kafir-caudatum
IS 13971	South Africa	Caudatum
IS 14010	South Africa	Caudatum-bicolor
IS 14090	Argentina	Caudatum
IS 14290	Botswana	Kafir-durra
IS 15170	Cameroon	Caudatum
IS 16151	Cameroon	Caudatum-bicolor
IS 17941	India	Caudatum
IS 17980	India	Durra
IS 18039	India	Durra-bicolor
IS 19153	Sudan	Guinea-caudatum
IS 19262	Sudan	Guinea-caudatum
IS 19389	Bangladesh	Caudatum
IS 19445	Botswana	Kafir
IS 19450	Botswana	Guinea-kafir
IS 19676	Zimbabwe	Kafir
IS 19859	India	Durra
IS 20298	Niger	Caudatum-bicolor
IS 20679	United States of America	Guinea-caudatum
IS 20697	United States of America	Caudatum
IS 20713	United States of America	Guinea-caudatum
IS 20727	United States of America	Bicolor
IS 20740	United States of America	Bicolor
IS 20816	United States of America	Bicolor
IS 21512	Malawi	Guinea
IS 21645	Malawi	Guinea
IS 21863	Syria	Bicolor
IS 22239	Botswana	Kafir
IS 22294	Botswana	Kafir
IS 22616	Myanmar	Bicolor
IS 22720	Somalia	Durra
IS 22799	Somalia	Durra
IS 23514	Ethiopia	Caudatum
IS 23579	Ethiopia	Guinea-caudatum
IS 23586	Ethiopia	Guinea-caudatum
IS 2379	South Africa	Caudatum
IS 2382	South Africa	Caudatum
IS 2389	South Africa	Kafir
IS 2397	South Africa	Kafir
IS 23992	Yemen	Caudatum
IS 2413	Iran	Bicolor
IS 2426	Afghanistan	Caudatum-bicolor
IS 24348	India	Caudatum
IS 24453	South Africa	Caudatum-bicolor
IS 24462	South Africa	Caudatum-bicolor
IS 24463	South Africa	Kafir
IS 24492	South Africa	Kafir
IS 25732	Mali	Durra
IS 26694	South Africa	Caudatum
IS 26737	South Africa	Kafir
IS 26749	South Africa	Kafir
IS 27786	Morocco	Durra-bicolor
IS 27912	South Africa	Kafir-caudatum
IS 28313	Yemen	Durra-caudatum
IS 28449	Yemen	Guinea-caudatum
IS 28451	Yemen	Guinea-caudatum
IS 28614	Yemen	Durra-caudatum
IS 2864	South Africa	Caudatum
IS 2872	Egypt	Caudatum-bicolor
IS 28747	Yemen	Durra-caudatum
IS 29239	Swaziland	Kafir
IS 29241	Swaziland	Kafir-caudatum
IS 29269	Swaziland	Guinea-caudatum
IS 29304	Swaziland	Guinea-kafir
IS 29326	Swaziland	Caudatum-bicolor
IS 29335	Swaziland	Caudatum
IS 29358	Lesotho	Kafir
IS 29392	Lesotho	Kafir
IS 29441	Lesotho	Kafir-caudatum
IS 29468	Lesotho	Guinea-caudatum
IS 29519	Lesotho	Kafir-caudatum
IS 29565	Lesotho	Guinea-caudatum
IS 29568	Lesotho	Kafir-caudatum
IS 29582	Lesotho	Kafir
IS 29606	South Africa	Kafir
IS 29627	South Africa	Durra-caudatum
IS 29654	China	Kafir-bicolor
IS 29733	Zimbabwe	Guinea-durra
IS 29950	Zimbabwe	Guinea-caudatum
IS 30079	Zimbabwe	Durra-caudatum
IS 30092	Zimbabwe	Durra-caudatum
IS 30383	China	Caudatum-bicolor
IS 30400	China	Caudatum-bicolor
IS 30417	China	Caudatum-bicolor
IS 30443	China	Caudatum-bicolor
IS 30450	China	Caudatum-bicolor
IS 30451	China	Caudatum-bicolor
IS 30460	China	Caudatum
IS 30466	China	Caudatum-bicolor
IS 30507	Republic of Korea	Caudatum-bicolor
IS 30508	Republic of Korea	Caudatum-bicolor
IS 30533	Republic of Korea	Caudatum-bicolor
IS 30536	Republic of Korea	Caudatum-bicolor
IS 30562	Republic of Korea	Bicolor
IS 30572	Cameroon	Guinea-caudatum
IS 3121	United States of America	Bicolor
IS 3158	South Africa	Kafir
IS 31681	Algeria	Bicolor
IS 32245	Yemen	Durra-caudatum
IS 32787	Somalia	Durra
IS 33090	Honduras	Durra
IS 3971	India	Durra
IS 4092	India	Caudatum
IS 4360	India	Durra
IS 4372	India	Guinea-durra
IS 4515	India	Durra
IS 4581	India	Durra
IS 4613	India	Durra
IS 4631	India	Durra
IS 4698	India	Durra
IS 473	United States of America	Guinea-kafir
IS 5094	India	Durra
IS 5386	India	Durra
IS 5919	India	Durra
IS 602	United States of America	Bicolor
IS 603	United States of America	Bicolor
IS 608	United States of America	Bicolor
IS 8012	Japan	Bicolor
IS 8348	Pakistan	Durra
IS 8774	South Africa	Kafir-durra
IS 8777	Uganda	Caudatum-bicolor
IS 9113	Kenya	Caudatum
IS 995	United States of America	Caudatum-bicolor

## Sheet: Supplementary Table S2
Supplementary Table S2: Combination of different environments and respective repeatability calculated using the components of combined ANOVA. Higher repeatability guided the selection of informative combinations of environments to generate BLUPs for downstream analyses.
		Environments				Repeatability (%)
Sno	Combination	Icrisat_20	Icrisat_21	Parbhani_20	Parbhani_21	Fe	Zn
1	4	✓	✓	✓	✓	0.46	0.66
2	3	✓	✓	✓		0.23	0.48
3	3	✓	✓		✓	0.25	0.45
4	3		✓	✓	✓	0.41	0.57
5	2	✓	✓			0	0.15
6	2	✓		✓		0.45	0.64
7	2	✓			✓	0.26	0.54
8	2		✓	✓		0	0.14
9	2		✓		✓	0.31	0.28
10	2			✓	✓	0.56	0.74

## Sheet: Supplementary Table S3
Supplementary Table S3: The significant SNPs detected for grain iron (Fe) and grain zinc (Zn) and annotations of the corresponding genes.
Combination 1
S. No.	Model	Trait	SNP	Chr	Position	P.value	maf	Effect	PVE (%)	Gene	Annotation
1	MLMM	Zn	S05_58213541	5	58213541	8.40089e-08	0.371429	-2.08122	31.858	Intergenic. Near to – Sobic.005G134800	Zinc-binding ribosomal Protein
Combination 2
S. No.	Model	Trait	SNP	Chr	Position	P.value	maf	Effect	PVE (%)	Gene	Annotation
2	BLINK	Fe	S01_72265728	1	72265728	3.87738e-12	0.175	2.4454	12.012	Sobic.001G445900	similar to Cytochrome P450, heme binding, iron ion binding, oxidoreductase activity
3	BLINK	Fe	S03_73164578	3	73164578	3.19606e-07	0.257143	1.6654	8.76	Intergenic. Near to – Sobic.003G428200	similar to Putative uncharacterized Protein
4	BLINK	Fe	S05_67287071	5	67287071	2.22256e-08	0.178571	-2.45322	7.531	Sobic.005G188300	similar to Expressed Protein
5	FarmCPU	Fe	S01_72265728	1	72265728	9.93753e-12	0.175	1.97912	18.545	Sobic.001G445900	similar to Cytochrome P450, heme binding, iron ion binding, oxidoreductase activity
6	FarmCPU	Fe	S05_67287071	5	67287071	1.22265e-09	0.178571	-2.19856	14.711	Sobic.005G188300	similar to Expressed Protein
7	MLMM	Fe	S01_72265728	1	72265728	5.19e-07	0.175	2.5644	34.7	Sobic.001G445900	similar to Cytochrome P450, heme binding, iron ion binding, oxidoreductase activity
8	MLMM	Zn	S01_1495697	1	1495697	2.29e-07	0.310714	2.23167	13.803	Sobic.001G017500	similar to Putative uncharacterized Protein
9	MLMM	Zn	S02_69057239	2	69057239	2.4e-08	0.392857	-2.25212	16.531	Intergenic. Near to – Sobic.002G318200	weakly similar to Putative uncharacterized protein OSJNBa0036M16.104
10	MLMM	Zn	S05_58213541	5	58213541	2.96e-07	0.371429	-2.0584	11.376	Intergenic. Near to – Sobic.005G134800	Zinc-binding ribosomal Protein
11	SUPER	Zn	S01_73777110	1	73777110	2.44e-07	0.396429	NA	12.289	Sobic.001G463800	similar to Expressed Protein
12	SUPER	Zn	S03_67027187	3	67027187	2.46e-07	0.371429	NA	12.213	Sobic.003G350800	Expressed Protein
Combination 4
S. No.	Model	Trait	SNP	Chr	Position	P.value	maf	Effect	PVE (%)	Gene	Annotation
16	BLINK	Fe	S01_72265728	1	72265728	6.47e-12	0.175	3.56935	23.668	Sobic.001G445900	similar to Cytochrome P450, heme binding, iron ion binding, oxidoreductase activity
17	BLINK	Fe	S04_43148417	4	43148417	7.67e-10	0.221429	3.95402	8.787	–	–

## Sheet: Supplementary Table S4
Supplementary Table S4: Candidate genes within the window of LD block (51.77 kb upstream-downstream). SNP with asterisk mark (*) are genic SNPs in the table, while others are intergenic SNPs
Upstream genes										Significant SNPs		Downstream genes
Chromosome	Gene start	Gene end	Gene Id	Gene Name	GO ID	Gene Ontology (GO)	GO Cellular Component	GO Molecular Function	GO Biological Processes	Chromosome	Position	Chromosome	Gene start	Gene end	Gene Id	Gene Name	GO ID	Gene Ontology (GO)	GO Cellular Component	GO Molecular Function	GO Biological Processes
Chr01	1441609	1449144	Sobic.001G016700.v3.2	SORBI_3001G016700	GO:0016020 GO:0006811	membrane monoatomic ion transport	membrane	NA	monoatomic ion transport	Chr01	1495697*	Chr01	1495068	1497208	Sobic.001G017500.v3.2	SORBI_3001G017500	GO:0005829 GO:0016491	cytosol oxidoreductase activity	cytosol	oxidoreductase activity	NA
Chr01	1495068	1497208	Sobic.001G017500.v3.2	SORBI_3001G017500	GO:0005829 GO:0016491	cytosol, oxidoreductase activity	cytosol	oxidoreductase activity	NA			Chr01	1511792	1515241	Sobic.001G017800.v3.2	SORBI_3001G017800	GO:0005829 GO:0030139 GO:0005085 GO:0031267 GO:0016192	cytosol endocytic vesicle guanyl-nucleotide exchange factor activity small GTPase binding vesicle-mediated transport	cytosol, endocytic vesicle	guanyl-nucleotide exchange factor activity, small GTPase binding	vesicle-mediated transport
Chr01	1480415	1485939	Sobic.001G017200.v3.2	SORBI_3001G017200	GO:0005783 GO:0005789 GO:0016020 GO:0009555 GO:0031204	endoplasmic reticulum, endoplasmic reticulum membrane, membrane, pollen development, post-translational protein targeting to membrane, translocation	endoplasmic reticulum, endoplasmic reticulum membrane membrane		pollen development, post-translational protein targeting to membrane, translocation			Chr01	1541459	1544042	Sobic.001G018350.v3.2	SORBI_3001G018350	GO:0003677 GO:0006355	DNA binding, regulation of DNA-templated transcription	NA	DNA binding	regulation of DNA-templated transcription
Chr01	1473135	1474616	Sobic.001G017000.v3.2	SORBI_3001G017000	GO:1990904 GO:0005840 GO:0070181 GO:0003735 GO:0006412	ribonucleoprotein complex ribosome small ribosomal subunit rRNA binding structural constituent of ribosome translation	ribonucleoprotein complex ribosome	small ribosomal subunit rRNA binding structural constituent of ribosome	translation			Chr01	1503221	1511448	Sobic.001G017700.v3.2	SORBI_3001G017700	GO:0090560 GO:0051536 GO:0046872 GO:0017183	2-(3-amino-3-carboxypropyl)histidine synthase activity iron-sulfur cluster binding metal ion binding peptidyl-diphthamide biosynthetic process from peptidyl-histidine	NA	2-(3-amino-3-carboxypropyl)histidine synthase activity iron-sulfur cluster binding metal ion binding	peptidyl-diphthamide biosynthetic process from peptidyl-histidine
Chr01	1467448	1473628	Sobic.001G016900.v3.2	SORBI_3001G016900	GO:0005685 GO:0003729 GO:0006376	U1 snRNP mRNA binding mRNA splice site recognition	mRNA splice site recognition	mRNA splice site recognition	mRNA splice site recognition			Chr01	1528936	1534824	Sobic.001G018200.v3.2	SORBI_3001G018200	GO:0005743 GO:0005739 GO:0007005 GO:0005737 GO:0005524 GO:0004674 GO:0006468 GO:0007165	membrane ATP binding protein serine/threonine kinase activity protein phosphorylation	cytoplasm mitochondrial inner membrane mitochondrion	ATP binding protein serine/threonine kinase activity	protein phosphorylation signal transduction mitochondrion organization
Chr01	1477012	1479956	Sobic.001G017100.v3.2	SORBI_3001G017100	GO:0009269	response to desiccation	NA	NA	response to desiccation			Chr01	1538413	1540518	Sobic.001G018300.v3.2	SORBI_3001G018300	GO:0016020 GO:0020037 GO:0005506 GO:0004497 GO:0016705	membrane heme binding iron ion binding monooxygenase activity oxidoreductase activity, acting on paired donors, with incorporation or reduction of molecular oxygen	membrane	heme binding iron ion binding monooxygenase activity oxidoreductase activity, acting on paired donors, with incorporation or reduction of molecular oxygen
Chr01	1486492	1491239	Sobic.001G017300.v3.2	SORBI_3001G017300	NA	NA	NA	NA	NA			Chr01	1526528	1531907	Sobic.001G018100.v3.2	SORBI_3001G018100	GO:0005737 GO:0005524 GO:0004674 GO:0006468 GO:0007165	cytoplasm ATP binding protein serine/threonine kinase activity protein phosphorylation signal transduction	cytoplasm	ATP binding protein serine/threonine kinase activity	protein phosphorylation signal transduction
Chr01	1493296	1494703	Sobic.001G017400.v3.2	SORBI_3001G017400	GO:0005768 GO:0005525 GO:0003924 GO:0015031 GO:0016192	endosome GTP binding GTPase activity protein transport vesicle-mediated transport	protein transport vesicle-mediated transport	GTP binding GTPase activity	protein transport vesicle-mediated transport			Chr01	1497655	1503070	Sobic.001G017600.v3.2	SORBI_3001G017600	NA	NA	NA	NA	NA
Chr01	1450134	1452644	Sobic.001G016800.v3.2	SORBI_3001G016800	GO:0000785 GO:0000775 GO:0031390 GO:0006260 GO:0034088	chromatin chromosome, centromeric region Ctf18 RFC-like complex DNA replication maintenance of mitotic sister chromatid cohesion	chromatin chromosome, centromeric region Ctf18 RFC-like complex		DNA replication maintenance of mitotic sister chromatid cohesion			Chr01	1515148	1519065	Sobic.001G017900.v3.2	SORBI_3001G017900	NA	NA	NA	NA	NA
												Chr01	1518766	1525254	Sobic.001G018000.v3.2	SORBI_3001G018000	GO:0009507 GO:0016020 GO:0050660 GO:0016491 GO:0016116	chloroplast membrane flavin adenine dinucleotide binding oxidoreductase activity carotenoid metabolic process	chloroplast membrane	flavin adenine dinucleotide binding oxidoreductase activity	carotenoid metabolic process
Chr01	73735996	73739191	Sobic.001G463200.v3.2	SORBI_3001G463200	GO:0016567	protein ubiquitination	NA	NA	protein ubiquitination	Chr01	73777110*	Chr01	73790038	73792997	Sobic.001G463900.v3.2	SORBI_3001G463900	GO:0016747	acyltransferase activity, transferring groups other than amino-acyl groups		acyltransferase activity, transferring groups other than amino-acyl groups	NA
Chr01	73749372	73751098	Sobic.001G463450.v3.2	SORBI_3001G463450	NA	NA	NA	NA	NA			Chr01	73820199	73828750	Sobic.001G464200.v3.2	SORBI_3001G464200	GO:0005634 GO:0003677 GO:0004518	nucleus DNA binding nuclease activity	nucleus	DNA binding nuclease activity	NA
Chr01	73753490	73756539	Sobic.001G463500.v3.2	SORBI_3001G463500	GO:0005739 GO:0050660 GO:0016971	mitochondrion flavin adenine dinucleotide binding flavin-linked sulfhydryl oxidase activity	mitochondrion	flavin adenine dinucleotide binding flavin-linked sulfhydryl oxidase activity	NA			Chr01	73812286	73817033	Sobic.001G464100.v3.2	SORBI_3001G464100	GO:0012505 GO:0016020	endomembrane system membrane	endomembrane system membrane	NA	NA
Chr01	73728756	73732839	Sobic.001G463000.v3.2	SORBI_3001G463000	GO:0016020 GO:0048193 GO:0015031	membrane Golgi vesicle transport protein transport	membrane		Golgi vesicle transport protein transport			Chr01	73800486	73806419	Sobic.001G464000.v3.2	SORBI_3001G464000	GO:0016567	protein ubiquitination	NA	NA	protein ubiquitination
Chr01	73733230	73735648	Sobic.001G463100.v3.2	SORBI_3001G463100	NA	NA	NA	NA	NA			Chr01	73766318	73782185	Sobic.001G463800.v3.2	SORBI_3001G463800	GO:0005737 GO:0005880 GO:0008017 GO:0051225	cytoplasm nuclear microtubule microtubule binding spindle assembly	cytoplasm nuclear microtubule	microtubule binding	spindle assembly
Chr01	73766318	73782185	Sobic.001G463800.v3.2	SORBI_3001G463800	GO:0005737 GO:0005880 GO:0008017 GO:0051225	cytoplasm nuclear microtubule microtubule binding spindle assembly	cytoplasm nuclear microtubule	microtubule binding	spindle assembly
Chr01	73746864	73747693	Sobic.001G463400.v3.2	SORBI_3001G463400	NA	NA	NA	NA	NA
Chr01	73756540	73758670	Sobic.001G463600.v3.2	SORBI_3001G463600	NA	NA	NA	NA	NA
Chr01	73725644	73728755	Sobic.001G462900.v3.2	SORBI_3001G462900	GO:0005762 GO:0003735 GO:0032543	mitochondrial large ribosomal subunit structural constituent of ribosome mitochondrial translation	mitochondrial large ribosomal subunit	structural constituent of ribosome	mitochondrial translation
Chr01	73739234	73743394	Sobic.001G463301.v3.2	SORBI_3001G463301	GO:0016020 GO:0005886	membrane plasma membrane	membrane plasma membrane	NA	NA
Chr02	69011371	69016172	Sobic.002G317400.v3.2	SORBI_3002G317400	GO:0005737 GO:0003729	cytoplasm mRNA binding	cytoplasm	mRNA binding	NA	Chr02	69057239	Chr02	69083444	69088463	Sobic.002G318600.v3.2	SORBI_3002G318600	GO:0005829 GO:0003729	cytosol mRNA binding	cytosol	mRNA binding	NA
Chr02	69029732	69032476	Sobic.002G317800.v3.2	SORBI_3002G317800	GO:0016020	membrane	membrane	NA	NA			Chr02	69093896	69094411	Sobic.002G318900.v3.2	SORBI_3002G318900	NA	NA	NA	NA	NA
Chr02	69010820	69011110	Sobic.002G317350.v3.2	SORBI_3002G317350	NA	NA	NA	NA	NA			Chr02	69077968	69080574	Sobic.002G318501.v3.2	SORBI_3002G318501	NA	NA	NA	NA	NA
Chr02	69019093	69020791	Sobic.002G317500.v3.2	SORBI_3002G317500	GO:0017018 GO:0006470	myosin phosphatase activity protein dephosphorylation	NA	protein dephosphorylation	protein dephosphorylation			Chr02	69086285	69086770	Sobic.002G318700.v3.2	SORBI_3002G318700	GO:0016020	membrane	membrane	NA	NA
Chr02	69021311	69024053	Sobic.002G317600.v3.2	SORBI_3002G317600	GO:0005829 GO:0005739 GO:0019239 GO:1901565	cytosol mitochondrion deaminase activity organonitrogen compound catabolic process	cytosol mitochondrion	deaminase activity	organonitrogen compound catabolic process			Chr02	69104697	69105630	Sobic.002G319100.v3.2	SORBI_3002G319100	GO:0043621 GO:0051082 GO:0051259 GO:0006457 GO:0009408 GO:0042542 GO:0009651	protein self-association unfolded protein binding protein complex oligomerization protein folding response to heat response to hydrogen peroxide response to salt stress	NA	protein self-association unfolded protein binding	protein complex oligomerization protein folding response to heat response to hydrogen peroxide response to salt stress
Chr02	69051211	69052064	Sobic.002G318100.v3.2	SORBI_3002G318100	NA	NA	NA	NA	NA			Chr02	69089580	69093163	Sobic.002G318800.v3.2	SORBI_3002G318800	GO:0005634 GO:0005524 GO:0016787 GO:0003723 GO:0003724 GO:0006364	nucleus ATP binding hydrolase activity RNA binding RNA helicase activity rRNA processing	NA	ATP binding hydrolase activity RNA binding RNA helicase activity	rRNA processing
Chr02	69039320	69041794	Sobic.002G317900.v3.2	SORBI_3002G317900	NA	NA	NA	NA	NA			Chr02	69068162	69076442	Sobic.002G318300.v3.2	SORBI_3002G318300	GO:0016020 GO:0015297 GO:0022857 GO:0042910 GO:1990961	membrane antiporter activity transmembrane transporter activity xenobiotic transmembrane transporter activity xenobiotic detoxification by transmembrane export across the plasma membrane	membrane	antiporter activity transmembrane transporter activity xenobiotic transmembrane transporter activity	xenobiotic detoxification by transmembrane export across the plasma membrane
Chr02	69041681	69044008	Sobic.002G318000.v3.2	SORBI_3002G317900	GO:0010150	leaf senescence	NA	NA	leaf senescence			Chr02	69074406	69074780	Sobic.002G318400.v3.2	SORBI_3002G318400
Chr02	69055675	69056836	Sobic.002G318200.v3.2	SORBI_3002G318200	NA	NA	NA	NA	NA
Chr02	69026157	69028028	Sobic.002G317700.v3.2	SORBI_3002G317800	GO:0016020	membrane	membrane	NA	NA
Chr03	66988466	66990375	Sobic.003G350200.v3.2	SORBI_3003G350200	NA	NA	NA	NA	NA	Chr03	67027187*	Chr03	67074439	67080058	Sobic.003G351401.v3.2	SORBI_3003G351401	GO:0005634 GO:0004843 GO:0043130 GO:0071108	nucleus cysteine-type deubiquitinase activity ubiquitin binding protein K48-linked deubiquitination	nucleus	cysteine-type deubiquitinase activity ubiquitin binding	protein K48-linked deubiquitination
Chr03	67009280	67009707	Sobic.003G350500.v3.2	SORBI_3003G350500	NA	NA	NA	NA	NA			Chr03	67043349	67046708	Sobic.003G350900.v3.2	SORBI_3003G350900	GO:0005634 GO:0003677 GO:0003700 GO:0099402	nucleus DNA binding DNA-binding transcription factor activity plant organ development	nucleus	DNA binding DNA-binding transcription factor activity	plant organ development
Chr03	66977371	66980907	Sobic.003G349900.v3.2	SORBI_3003G349900	GO:0015934 GO:0003735 GO:0006412	large ribosomal subunit structural constituent of ribosome translation	large ribosomal subunit	structural constituent of ribosome	translation			Chr03	67054926	67057336	Sobic.003G351000.v3.2	SORBI_3003G351000	GO:0022625 GO:0003735 GO:0002181	cytosolic large ribosomal subunit structural constituent of ribosome cytoplasmic translation	cytosolic large ribosomal subunit	structural constituent of ribosome	cytoplasmic translation
Chr03	67005652	67006780	Sobic.003G350400.v3.2	SORBI_3003G350400	GO:0006952	defense response			defense response			Chr03	67039715	67040888	Sobic.003G350850.v3.2	SORBI_3003G350850	GO:0016020	membrane	membrane
Chr03	66990579	66994382	Sobic.003G350300.v3.2	SORBI_3003G350300	GO:0005524 GO:0061631 GO:0000209 GO:0006511	ATP binding ubiquitin conjugating enzyme activity protein polyubiquitination ubiquitin-dependent protein catabolic process	ATP binding ubiquitin conjugating enzyme activity		protein polyubiquitination ubiquitin-dependent protein catabolic process			Chr03	67062795	67063507	Sobic.003G351100.v3.2	SORBI_3003G351100	NA	NA	NA	NA	NA
Chr03	67025951	67028277	Sobic.003G350800.v3.2	SORBI_3003G350800	NA	NA	NA	NA	NA			Chr03	67065096	67074159	Sobic.003G351300.v3.2	SORBI_3003G412700	GO:0005789 GO:0017059 GO:0030170 GO:0004758 GO:0046513 GO:0046512	endoplasmic reticulum membrane serine C-palmitoyltransferase complex pyridoxal phosphate binding serine C-palmitoyltransferase activity ceramide biosynthetic process sphingosine biosynthetic process	endoplasmic reticulum membrane serine C-palmitoyltransferase complex	pyridoxal phosphate binding serine C-palmitoyltransferase activity	ceramide biosynthetic process sphingosine biosynthetic process
Chr03	66981847	66983820	Sobic.003G350000.v3.2	SORBI_3003G350000	GO:0003723 GO:0009451	RNA binding RNA modification	NA	RNA binding	RNA modification			Chr03	67025951	67028277	Sobic.003G350800.v3.2	SORBI_3003G350800	NA	NA	NA	NA	NA
Chr03	66983843	66984520	Sobic.003G350100.v3.2	SORBI_3003G350100	GO:0000786 GO:0005634 GO:0003677 GO:0046982 GO:0030527	nucleosome nucleus DNA binding protein heterodimerization activity structural constituent of chromatin	nucleosome nucleus	DNA binding protein heterodimerization activity structural constituent of chromatin
Chr03	67021779	67024939	Sobic.003G350700.v3.2	SORBI_3003G350700	GO:0005737 GO:0005524 GO:0016887 GO:0140662 GO:0031072 GO:0044183 GO:0051085 GO:0042026	cytoplasm ATP binding ATP hydrolysis activity ATP-dependent protein folding chaperone heat shock protein binding protein folding chaperone chaperone cofactor-dependent protein refolding protein refolding	cytoplasm	ATP binding ATP hydrolysis activity ATP-dependent protein folding chaperone heat shock protein binding protein folding chaperone	chaperone cofactor-dependent protein refolding protein refolding
Chr03	67012040	67019229	Sobic.003G350600.v3.2	NA	NA	NA	NA	NA	NA
Chr05	58208622	58210741	Sobic.005G134800.v3.2	SORBI_3005G117001	GO:1990904 GO:0005840 GO:0003735 GO:0006412	structural constituent of ribosome	ribonucleoprotein complex ribosome	structural constituent of ribosome	translation	Chr05	58213541
Chr05	58153752	58173001	Sobic.005G134600.v3.2	NA	NA	NA	NA	NA	NA
Chr05	58199755	58202143	Sobic.005G134700.v3.2	SORBI_3005G134700	GO:0016747 GO:0009813 GO:0030639	acyltransferase activity, transferring groups other than amino-acyl groups flavonoid biosynthetic process polyketide biosynthetic process		acyltransferase activity, transferring groups other than amino-acyl groups	flavonoid biosynthetic process polyketide biosynthetic process
Chr01	72238513	72244307	Sobic.001G445800.v3.2	SORBI_3003G219700	GO:0016410	N-acyltransferase activity		N-acyltransferase activity		Chr01	72265728*	Chr01	72275814	72279713	Sobic.001G446000.v3.2	SORBI_3001G446000	GO:0016020 GO:0005524 GO:0004674 GO:0006468	membrane ATP binding protein serine/threonine kinase activity protein phosphorylation	membrane	ATP binding protein serine/threonine kinase activity	protein phosphorylation
Chr01	72249183	72251129	Sobic.001G445850.v3.2	SORBI_3001G445850	NA	NA	NA	NA	NA			Chr01	72284944	72288741	Sobic.001G446100.v3.2	SORBI_3001G446100	GO:0016020 GO:0004617	membrane phosphoglycerate dehydrogenase activity	membrane	phosphoglycerate dehydrogenase activity	NA
Chr01	72213445	72221197	Sobic.001G445500.v3.2	SORBI_3001G445500	GO:0030126 GO:0005783 GO:0005793 GO:0000139 GO:0005198 GO:0006888 GO:0006891 GO:0006886 GO:0009306	COPI vesicle coat endoplasmic reticulum endoplasmic reticulum-Golgi intermediate compartment Golgi membrane structural molecule activity endoplasmic reticulum to Golgi vesicle-mediated transport intra-Golgi vesicle-mediated transport intracellular protein transport protein secretion	COPI vesicle coat endoplasmic reticulum endoplasmic reticulum-Golgi intermediate compartment Golgi membrane	structural molecule activity	endoplasmic reticulum to Golgi vesicle-mediated transport intra-Golgi vesicle-mediated transport intracellular protein transport protein secretion			Chr01	72294886	72298060	Sobic.001G446300.v3.2	SORBI_3001G446300	NA	NA	NA	NA	NA
Chr01	72260202	72266394	Sobic.001G445900.v3.2	SORBI_3001G445900	GO:0005783 GO:0080132 GO:0020037 GO:0005506 GO:0004497 GO:0016705 GO:0010012 GO:0016132 GO:0010268 GO:0009867 GO:0010358 GO:0009741 GO:0016125 GO:0009826	endoplasmic reticulum fatty acid alpha-hydroxylase activity heme binding iron ion binding monooxygenase activity oxidoreductase activity, acting on paired donors, with incorporation or reduction of molecular oxygen steroid 22-alpha hydroxylase activity brassinosteroid biosynthetic process brassinosteroid homeostasis jasmonic acid mediated signaling pathway leaf shaping response to brassinosteroid…	endoplasmic reticulum	fatty acid alpha-hydroxylase activity heme binding iron ion binding monooxygenase activity oxidoreductase activity, acting on paired donors, with incorporation or reduction of molecular oxygen steroid 22-alpha hydroxylase activity	brassinosteroid biosynthetic process brassinosteroid homeostasis jasmonic acid mediated signaling pathway leaf shaping response to brassinosteroid sterol metabolic process unidimensional cell growth			Chr01	72291290	72294552	Sobic.001G446200.v3.2	SORBI_3004G067300	GO:0043231 GO:0030117 GO:0006886 GO:0016192	intracellular membrane-bounded organelle membrane coat intracellular protein transport vesicle-mediated transport	intracellular membrane-bounded organelle membrane coat	NA	intracellular protein transport vesicle-mediated transport
Chr01	72222709	72232512	Sobic.001G445600.v3.2	SORBI_3001G445600	GO:0017108 GO:0003677 GO:0003887 GO:0033567	5'-flap endonuclease activity DNA binding DNA-directed DNA polymerase activity DNA replication, Okazaki fragment processing		5'-flap endonuclease activity DNA binding DNA-directed DNA polymerase activity	DNA replication, Okazaki fragment processing			Chr01	72260202	72266394	Sobic.001G445900.v3.2	SORBI_3001G445900	GO:0005783 GO:0080132 GO:0020037 GO:0005506 GO:0004497 GO:0016705 GO:0010012 GO:0016132 GO:0010268 GO:0009867 GO:0010358 GO:0009741 GO:0016125 GO:0009826	endoplasmic reticulum fatty acid alpha-hydroxylase activity heme binding iron ion binding monooxygenase activity oxidoreductase activity, acting on paired donors, with incorporation or reduction of molecular oxygen steroid 22-alpha hydroxylase activity brassinosteroid biosynthetic process brassinosteroid homeostasis jasmonic acid mediated signaling pathway leaf shaping response to brassinosteroid…	endoplasmic reticulum	fatty acid alpha-hydroxylase activity heme binding iron ion binding monooxygenase activity oxidoreductase activity, acting on paired donors, with incorporation or reduction of molecular oxygen steroid 22-alpha hydroxylase activity	brassinosteroid biosynthetic process brassinosteroid homeostasis jasmonic acid mediated signaling pathway leaf shaping response to brassinosteroid sterol metabolic process unidimensional cell growth
Chr01	72232392	72236621	Sobic.001G445700.v3.2	SORBI_3001G445700	GO:0016020 GO:0004553 GO:0005975	membrane hydrolase activity, hydrolyzing O-glycosyl compounds carbohydrate metabolic process	membrane	hydrolase activity, hydrolyzing O-glycosyl compounds	carbohydrate metabolic process
Chr03	73130403	73131644	Sobic.003G427800.v3.2	SORBI_3003G427800	GO:0048046 GO:0009506 GO:0030145 GO:0010497 GO:2000280	apoplast plasmodesma manganese ion binding plasmodesmata-mediated intercellular transport regulation of root development	apoplast plasmodesma	manganese ion binding	plasmodesmata-mediated intercellular transport regulation of root development	Chr03	73164578	Chr03	73164636	73170063	Sobic.003G428200.v3.2	SORBI_3003G428200	NA	NA	NA	NA	NA
Chr03	73106229	73116438	Sobic.003G427600.v3.2	SORBI_3003G427600	GO:0005856 GO:0051015 GO:0051693 GO:0007015 GO:0051014	cytoskeleton actin filament binding actin filament capping actin filament organization actin filament severing	cytoskeleton	actin filament binding	actin filament capping actin filament organization actin filament severing			Chr03	73193715	73195088	Sobic.003G428500.v3.2	SORBI_3003G428500	NA	NA	NA	NA	NA
Chr03	73146726	73152308	Sobic.003G428100.v3.2	SORBI_3003G428100	GO:0046872	metal ion binding		metal ion binding				Chr03	73183417	73192234	Sobic.003G428400.v3.2	SORBI_3003G428400	GO:0009341 GO:0004565 GO:0030246 GO:0005990	beta-galactosidase complex beta-galactosidase activity carbohydrate binding lactose catabolic process	beta-galactosidase complex	beta-galactosidase activity carbohydrate binding	lactose catabolic process
Chr03	73136465	73137762	Sobic.003G427900.v3.2	SORBI_3003G427900	GO:0048046 GO:0009506 GO:0030145 GO:0010497 GO:2000280	apoplast plasmodesma manganese ion binding plasmodesmata-mediated intercellular transport regulation of root development	apoplast plasmodesma	manganese ion binding	plasmodesmata-mediated intercellular transport regulation of root development			Chr03	73205205	73210973	Sobic.003G428800.v3.2	SORBI_3003G428800	GO:0090575 GO:0000981 GO:0046983 GO:0000977 GO:0045893 GO:1900706 GO:0010104 GO:0006357 GO:0046685 GO:0046686 GO:0009723 GO:1990641 GO:0071731	RNA polymerase II transcription regulator complex DNA-binding transcription factor activity, RNA polymerase II-specific protein dimerization activity RNA polymerase II transcription regulatory region sequence-specific DNA binding positive regulation of DNA-templated transcription positive regulation of siderophore biosynthetic process regulation of ethylene-activated signaling pathway regulation …	RNA polymerase II transcription regulator complex	DNA-binding transcription factor activity, RNA polymerase II-specific protein dimerization activity RNA polymerase II transcription regulatory region sequence-specific DNA binding	positive regulation of DNA-templated transcription positive regulation of siderophore biosynthetic process regulation of ethylene-activated signaling pathway regulation of transcription by RNA polymerase II response to arsenic-containing substance response to cadmium ion response to ethylene response to iron ion starvation response to nitric oxide
Chr03	73138975	73146353	Sobic.003G428000.v3.2	SORBI_3003G428000	GO:0005634 GO:0005524 GO:0008094 GO:0140658 GO:0008270 GO:0006281	nucleus ATP binding ATP-dependent activity, acting on DNA ATP-dependent chromatin remodeler activity zinc ion binding DNA repair	nucleus	ATP binding ATP-dependent activity, acting on DNA ATP-dependent chromatin remodeler activity zinc ion binding	DNA repair			Chr03	73177428	73181282	Sobic.003G428300.v3.2	SORBI_3003G428300	GO:0009736 GO:0000160	cytokinin-activated signaling pathway phosphorelay signal transduction system			cytokinin-activated signaling pathway phosphorelay signal transduction system
Chr03	73123495	73124754	Sobic.003G427700.v3.2	SORBI_3003G427700	GO:0048046 GO:0009506 GO:0030145 GO:0010497 GO:2000280	apoplast plasmodesma manganese ion binding plasmodesmata-mediated intercellular transport regulation of root development	apoplast plasmodesma	apoplast plasmodesma	plasmodesmata-mediated intercellular transport regulation of root development			Chr03	73204440	73205150	Sobic.003G428700.v3.2	SORBI_3003G428700	NA	NA	NA	NA	NA
												Chr03	73197395	73201229	Sobic.003G428600.v3.2	SORBI_3003G428600	GO:0048471 GO:0016810 GO:0009704 GO:0010218 GO:0009845	perinuclear region of cytoplasm hydrolase activity, acting on carbon-nitrogen (but not peptide) bonds de-etiolation response to far red light seed germination	perinuclear region of cytoplasm		de-etiolation response to far red light seed germination
NA										Chr04	43148417	NA
Chr05	67285142	67291437	Sobic.005G188300.v3.2	SORBI_3005G188300	NA	NA	NA	NA	NA	Chr05	67287071*	Chr05	67331168	67333503	Sobic.005G188600.v3.2	SORBI_3005G188600	NA	NA	NA	NA	NA
Chr05	67269303	67271135	Sobic.005G188000.v3.2	SORBI_3005G188000	GO:0003677 GO:0006355	DNA binding regulation of DNA-templated transcription		DNA binding	regulation of DNA-templated transcription			Chr05	67326354	67328917	Sobic.005G188500.v3.2	SORBI_3005G188500	GO:0016020	membrane	membrane
Chr05	67254365	67268252	Sobic.005G187900.v3.2	NA	NA	NA	NA	NA	NA			Chr05	67294094	67297654	Sobic.005G188400.v3.2	SORBI_3005G188400	NA	NA	NA	NA	NA
Chr05	67273309	67278263	Sobic.005G188100.v3.2	SORBI_3009G099400	GO:0005634 GO:0019773 GO:0010498	nucleus proteasome core complex, alpha-subunit complex proteasomal protein catabolic process	nucleus proteasome core complex, alpha-subunit complex	NA	proteasomal protein catabolic process			Chr05	67285142	67291437	Sobic.005G188300.v3.2	SORBI_3005G188300	NA	NA	NA	NA	NA
Chr05	67241600	67242192	Sobic.005G187600.v3.2	SORBI_3005G187600	NA	NA	NA	NA	NA
Chr05	67246207	67250228	Sobic.005G187700.v3.2	SORBI_3005G187700	GO:0016020 GO:0005524 GO:0004672 GO:0006468	membrane ATP binding protein kinase activity protein phosphorylation	membrane	ATP binding protein kinase activity	protein phosphorylation
Chr05	67279209	67283335	Sobic.005G188200.v3.2	SORBI_3005G188200	GO:0000794 GO:0005524 GO:0008094 GO:0140664 GO:0000150 GO:0003690 GO:0003697 GO:0070192 GO:0000730 GO:0006312 GO:1990426 GO:0007131 GO:0042148	condensed nuclear chromosome ATP binding ATP-dependent activity, acting on DNA ATP-dependent DNA damage sensor activity DNA strand exchange activity double-stranded DNA binding single-stranded DNA binding chromosome organization involved in meiotic cell cycle DNA recombinase assembly mitotic recombination mitotic recombination-dependent replication fork processing reciprocal meiotic recombination…	condensed nuclear chromosome	ATP binding ATP-dependent activity, acting on DNA ATP-dependent DNA damage sensor activity DNA strand exchange activity double-stranded DNA binding single-stranded DNA binding	chromosome organization involved in meiotic cell cycle DNA recombinase assembly mitotic recombination mitotic recombination-dependent replication fork processing reciprocal meiotic recombination strand invasion
Chr05	67249627	67252556	Sobic.005G187800.v3.2	SORBI_3005G187700	GO:0016020 GO:0005524 GO:0004672 GO:0006468	membrane ATP binding protein kinase activity protein phosphorylation	membrane	ATP binding protein kinase activity	protein phosphorylation
Chr05	67236800	67240653	Sobic.005G187500.v3.2	SORBI_3005G187500	GO:0005634 GO:0003713 GO:0008283 GO:0048366 GO:0045944	nucleus transcription coactivator activity cell population proliferation leaf development positive regulation of transcription by RNA polymerase II	nucleus	transcription coactivator activity	cell population proliferation leaf development positive regulation of transcription by RNA polymerase II

## Sheet: Supplementary Table S5
Supplementary Table S5: Tissue-specific expression analysis across identified genes and tissues. Expression analysis is subjected to three different crop stages viz., juvenile, vegetative, and reproductive crop stages. Tissue samples collected at different stages are described in the far-right column (7th)
GeneID	Sobic.001G445900	Sobic.005G188300	Sobic.001G017500	Sobic.001G463800	Sobic.003G350800	Sample descriptions
leaf_blade.juvenile	27.107	3.094	0	6.088	17.778	Leaf blade from juvenile stage (8 DAE)
leaf_lower.juvenile	13.251	1.636	0	1.805	40.639	Lower part of the third emerging leaf (still contained in the whorl) collected from juvenile stage (8 DAE)
leaf_upper.juvenile	14.486	5.184	0	8.752	69.234	Upper part of the third emerging leaf collected from juvenile stage (8 DAE)
root_bottom.juvenile	7.16	2.512	0.019	4.588	54.862	Roots (middle section 2.5 cm) collected from juvenile stage (8 DAE)
root_top.juvenile	9.874	0.038	0	0.4	16.247	Root tips (distal 1 cm) collected from juvenile stage (8 DAE)
stem_2mm.juvenile	7.211	4.6	0	9.404	28.833	Whole stem (2 mm in length) from juvenile stage (8 DAE)
leaf_lower_whorl.vegetative	4.993	4.675	0	7.466	45.682	Lower region of the shoot (after removing first to fourth emerged leaves) including sheaths from vegetative stage (24 DAE)
leaf_middle_whorl.vegetative	9.001	0.025	0.007	11.848	20.849	Middle region of the shoot (after removing first to fourth emerged leaves) from vegetative stage (24 DAE)
leaf_upper_whorl.vegetative	4.716	2.421	0.031	3.717	41.078	Upper region of the shoot (after removing first to fourth emerged leaves) including the whorl from vegetative stage (24 DAE)
root_bottom.vegetative	5.961	3.641	0	1.643	43.885	Roots (middle section 2.5 cm) collected from vegetative stage (24 DAE)
root_top.vegetative	16.765	2.233	0	9.016	75.102	Root tips (distal 1 cm) collected from vegetative stage (24 DAE)
stem_1cm.vegetative	9.991	0.026	0	1.606	16.037	Whole stem (1 cm in length) from vegetative stage (24 DAE)
leaf_upper_growing.floral_initiation	6.225	0.905	0	4.12	43.023	Upper leaf blade (further from sheath) of last fully emerged (ligulated) leaf from floral initiation stage (44 DAE)
leaf_lower_growing.floral_initiation	13.136	1.75	0	1.528	18.404	Lower leaf blade (closer to sheath) of last fully emerged (ligulated) leaf from floral initiation stage (44 DAE)
leaf_sheath_growing.floral_initiation	2.343	3.459	0	5.486	61.174	Leaf sheath of last fully emerged (ligulated) leaf from floral initiation stage (44 DAE)
root_middle.floral_initiation	15.363	4.68	0	7.33	70.16	Root tips (distal 1 cm) collected from floral initiation stage (44 DAE)
root_bottom.floral_initiation	5.877	1.143	0	6.305	16.885	Roots (middle section 2.5 cm) collected from floral initiation stage (44 DAE)
growing_internode.floral_initiation	3.257	2.331	0	7.844	110.161	Growing internodes from floral initiation stage (44 DAE)
growing_internode_upper.floral_initiation	1.83	3.617	0	2.012	126.945	Upper part of growing internodes from floral initiation stage (44 DAE)
internode_mature.floral_initiation	7.289	2.829	0	2.496	47.966	Mature internode (middle of stem) from floral initiation stage (44 DAE)
panicle.floral_initiation	0.421	2.922	0	5.355	47.35	Panicle from floral initiation stage (44 DAE)
leaf_flag_1_internode.anthesis	13.994	2.329	0	7.493	112.985	Internode below the peduncle from anthesis stage (65 DAE)
leaf_lower_growing.anthesis	14.093	2.442	0.01	12.292	26.019	Lower leaf blade (closer to sheath) of leaf below the flag leaf from anthesis stage (65 DAE)
leaf_sheath_growing.anthesis	5.721	1.675	0.006	12.646	23.101	Leaf sheath of leaf below the flag leaf from anthesis stage (65 DAE)
leaf_upper_growing.anthesis	10.172	1.62	0.019	5.11	32.131	Upper leaf blade (further from sheath) of leaf below the flag leaf from anthesis stage (65 DAE)
stem_mid_internode.anthesis	9.691	0.024	0.013	8.243	21.702	Middle internodes from anthesis stage (65 DAE)
panicle_upper.anthesis	5.541	2.488	0.031	5.09	103.027	Upper half of the panicle from anthesis stage (65 DAE)
panicle_lower.anthesis	15.349	2.653	0	4.321	43.807	Lower half of the panicle from anthesis stage (65 DAE)
root_bottom.anthesis	6.035	2.973	0	5.752	51.725	Roots (middle section 2.5 cm) collected from anthesis stage (65 DAE)
leaf_flag_1_internode.grain_maturity	6.637	0.905	0	0.943	16.933	Internode below the peduncle from grain maturity stage (96 DAE)
leaf_lower_growing.grain_maturity	36.155	2.454	0.018	4.39	54.119	Lower leaf blade (closer to sheath) of last fully emerged (ligulated) leaf from grain maturity stage (96 DAE)
leaf_sheath_growing.grain_maturity	30.533	2.737	0.007	2.729	48.492	Leaf sheath of last fully emerged (ligulated) leaf from grain maturity stage (96 DAE)
root_bottom.grain_maturity	3.27	3.288	0	5.414	66.36	Roots (middle section 2.5 cm) collected from grain maturity stage (96 DAE)
stem_mid_internode.grain_maturity	4.524	2.258	0	6.796	13.048	Middle internodes from grain maturity stage (96 DAE)
seed_dry.grain_maturity	3.093	2.47	0.017	1.836	73.229	Dry seeds from grain maturity stage (96 DAE)
seed_imbibed.grain_maturity	5.465	5.239	0	9.817	20.325	Imbibed seeds (overnight) from grain maturity stage (96 DAE)
